# Supplementary material for: A quantitative comparison of West Nile virus incidence from 2013 to 2018 in Emilia-Romagna, Italy
Source: PLoS Negl Trop Dis. 2020 Jan 2;14(1):e0007953. doi: 10.1371/journal.pntd.0007953 (PMC6939904; doi:10.1371/journal.pntd.0007953)
Supplement: S1 Table — (XLSX) [file pntd.0007953.s002.xlsx]

## Sheet: 2013
Cluster Day	147	154	161	168	175	182	189	196	203	210	217	224	231	238	245	252	259	266	273	280	287	294
A	0	855.4	0	695.9	0	686	0	548.4	0	208.2	0	168.9	0	145	0	114.5	0	91.7	0	0	0	0
B	0	465.4	1016.2	936.1	361.9	568.3	507.4	708.5	544.3	431.1	219.1	0	164.1	247.1	81.4	157.9	50.8	173.1	0	0	0	0
C	0	1008.6	1275.6	1046	368.5	605	468.2	583.6	413.3	449	306.5	279.5	319.3	359.4	263.7	873.3	93.4	154.3	0	0	0	0
D	0	678.5	916.8	1082.3	1587.2	1489.1	890	1079.6	1387.4	839	673.4	484.6	330.5	343.4	216.9	160.5	121.7	95.2	0	0	0	0
E	0	383.5	567.4	0	1337.5	0	1009.1	0	435.1	0	481.1	0	273.8	0	217.1	0	140.9	0	0	0	0	0

## Sheet: 2014
Cluster Day	147	154	161	168	175	182	189	196	203	210	217	224	231	238	245	252	259	266	273	280	287	294
A	0	0	562.3	1101.4	809.3	1610.4	590.3	345.4	725.2	188.8	461.8	96.8	549.2	90.8	437.2	141	160.2	70.6	0	0	0	0
B	180.9	300.1	261.4	377.6	546.3	603.8	574.2	323.3	521.7	282.1	242.8	0	294.3	350.6	118	251.9	78.6	67.8	0	0	0	0
C	372.5	297	678.9	541	586.2	544.3	295.4	408.5	322	568.5	373.2	382	170.6	142.5	219.8	139.5	126.9	35	0	0	0	0
D	252.6	612.3	664	864	811.9	534	913.9	670.6	638.9	212.6	340.8	260	305.9	256.8	370.5	272.9	179.5	75.3	0	0	0	0
E	171.5	0	445.8	815.8	708.5	459.4	679	399.8	591.2	218.2	195.8	164.8	218.2	75.6	324.2	177.2	131	34.6	0	0	0	0

## Sheet: 2015
Cluster Day	147	154	161	168	175	182	189	196	203	210	217	224	231	238	245	252	259	266	273	280	287	294
A	0	467	380.8	651.6	627.5	1646.4	396.6	0	0	382.7	316	300.8	102	258.5	123.6	248.3	57.8	90	0	14.8	0	0
B	0	393.9	353.9	465.3	581	376.6	308.9	314.9	579.1	277.5	372.7	324.8	184.4	178.9	206.9	174.1	122.7	103.1	0	0	0	0
C	0	529.2	420.6	151.2	431.1	448	298.8	233.3	378.2	232.7	324.9	132.9	124	90.3	188.2	38.8	214.8	57.4	0	16	0	0
D	0	123.3	222	753.3	429.8	776.6	217.9	847	578.1	234.2	326	113.7	91.1	122.9	135.3	104	119.5	67.5	0	0	0	0
E	0	0	592.4	547.8	540.3	0	219.8	256	177.8	223	113.4	237.5	27.6	85.8	67.7	0	59.1	0	0	10.7	0	0

## Sheet: 2016
Cluster Day	147	154	161	168	175	182	189	196	203	210	217	224	231	238	245	252	259	266	273	280	287	294
A	0	0	0	445.6	700	584.3	1075	670	1000	376	201	191.1	98	237.3	122	116.8	175	60.1	33	15.4	0	0
B	0	0	482.5	0	583.3	0	600.9	0	529.7	0	374.8	0	133.1	0	146.8	0	158.7	0	80.7	0	19.7	0
C	0	0	639.5	680	553.2	774.8	513.5	329.2	509.9	376	384.5	146.4	106	146.6	266.7	58.3	250.8	95	67.4	52.2	6.2	0
D	0	0	235.1	610.8	1021.7	507.3	698.1	353.2	501.2	261.5	165.1	169.5	97.5	84.3	63.4	68.8	85.3	119.5	47.9	0	5.9	0
E	0	0	225.2	388.8	321.2	276.7	470	225.3	420.5	202.7	156.6	238.3	87.8	192.7	66	45.3	72.7	18.3	34.5	0	2	0

## Sheet: 2017
Cluster Day	147	154	161	168	175	182	189	196	203	210	217	224	231	238	245	252	259	266	273	280	287	294
A	0	0	0	778	381	652.2	315.4	660	278.7	436.8	214.4	306.8	96.3	148	119.6	124	106.1	103.5	37.4	0	0	0
B	0	0	0	585.6	715.3	1291	326.8	240.2	237.4	283.1	164.8	143.1	0	58.4	85.7	0	73.2	0	32	21.3	0	0
C	0	0	0	537	216.5	762.2	243.8	209.2	261.9	148.8	170.7	140.2	0	36.1	28.7	95.5	0	0	11.5	9	0	0
D	0	0	0	308.1	239.5	819.7	199.4	273.8	95.8	196.9	101.8	122.4	0	0	80.6	0	50.8	0	0	0	0	0
E	0	0	0	171.7	718.3	167	408	73	264	46.5	333.3	35	0	0	89.3	0	20	0	10.7	0	0	0

## Sheet: 2018
Cluster Day	147	154	161	168	175	182	189	196	203	210	217	224	231	238	245	252	259	266	273	280	287	294
A	0	0	0	575	800	1245.7	1240	487.2	528	557.5	306	179.7	112	87.8	56	65	153.2	279.2	27	40.2	15.8	12
B	0	0	0	852	575.8	453	925	609	501.2	383.3	248.8	302.4	72	102.5	36	54	52	104.2	11.6	14.3	10	0
C	0	0	0	539.7	729.5	462.7	365.4	325	421.8	230.5	439	95.8	123.8	170.2	35.3	60.7	45.2	58.5	47	9	9.2	0
D	0	0	0	503.4	358.5	514.5	548	591.9	518.2	460.5	203.8	58	50.5	41.6	38.8	15.9	68.2	57.2	202.8	5	81	0
E	0	0	0	267.5	260.4	196	361.4	309	404	199	129.2	56.8	68.8	35	22	27.8	73.8	122.2	59.2	2.3	11.4	0
