# Supplementary material for: A quantitative comparison of West Nile virus incidence from 2013 to 2018 in Emilia-Romagna, Italy
Source: PLoS Negl Trop Dis. 2020 Jan 2;14(1):e0007953. doi: 10.1371/journal.pntd.0007953 (PMC6939904; doi:10.1371/journal.pntd.0007953)
Supplement: S2 Table — (XLSX) [file pntd.0007953.s003.xlsx]

## Sheet: 2013
Cluster Day	147	154	161	168	175	182	189	196	203	210	217	224	231	238	245	252	259	266	273	280	287	294
A	0	39	0	38	0	32	0	34	0	17	0	13	0	15	0	12	0	11	0	0	0	0
B	0	14	18	31	17	18	21	27	19	21	24	0	36	11	26	10	8	11	0	0	0	0
C	0	42	32	28	19	19	20	24	28	11	21	8	14	33	19	14	9	11	0	0	0	0
D	0	15	48	32	49	34	40	36	44	31	29	31	59	62	49	18	14	10	0	0	0	0
E	0	6	23	6	35	6	29	3	24	0	25	0	23	2	26	0	12	0	0	0	0	0

## Sheet: 2014
Cluster Day	147	154	161	168	175	182	189	196	203	210	217	224	231	238	245	252	259	266	273	280	287	294
A	0	0	21	20	26	27	20	25	22	39	17	20	69	19	107	15	21	5	0	0	0	0
B	10	18	13	20	21	24	19	18	20	14	150	0	82	115	36	78	14	9	0	0	0	0
C	31	4	48	6	40	10	24	5	36	6	74	24	73	10	64	10	28	2	0	0	0	0
D	23	24	54	28	52	18	34	33	42	13	30	10	96	33	150	63	50	10	1	0	0	0
E	5	3	11	20	12	14	13	12	19	8	6	6	25	6	26	11	5	8	0	0	0	0

## Sheet: 2015
Cluster Day	147	154	161	168	175	182	189	196	203	210	217	224	231	238	245	252	259	266	273	280	287	294
A	0	14	14	19	21	30	27	0	0	26	34	39	13	34	7	10	5	13	0	5	0	0
B	0	16	26	8	23	20	14	17	22	47	54	56	29	32	31	31	13	9	0	0	0	0
C	0	35	24	8	21	12	23	5	29	5	43	9	24	17	41	6	17	11	0	7	0	0
D	0	4	12	38	19	35	13	31	22	21	46	12	15	32	29	23	12	12	0	1	0	0
E	0	0	14	9	19	0	9	7	7	7	6	10	5	9	15	0	10	0	0	3	0	0

## Sheet: 2016
Cluster Day	147	154	161	168	175	182	189	196	203	210	217	224	231	238	245	252	259	266	273	280	287	294
A	0	0	0	27	7	29	11	30	10	18	3	20	6	30	5	25	4	10	2	9	0	0
B	0	0	37	0	43	0	45	0	44	0	104	0	42	0	50	0	47	0	16	0	11	0
C	0	0	13	34	13	41	10	25	63	53	29	32	9	37	17	18	22	17	11	5	12	0
D	0	0	15	39	59	18	50	9	46	5	35	11	31	13	22	9	26	8	19	0	10	0
E	0	0	8	11	13	5	16	5	15	13	8	15	11	13	7	4	7	3	8	0	3	0

## Sheet: 2017
Cluster Day	147	154	161	168	175	182	189	196	203	210	217	224	231	238	245	252	259	266	273	280	287	294
A	0	0	0	17	16	14	14	14	12	9	10	7	7	5	9	4	8	4	7	0	0	0
B	0	0	0	16	41	70	10	16	25	24	18	31	1	10	3	0	4	0	4	6	0	0
C	0	0	0	36	10	42	13	15	18	31	27	34	0	8	3	7	0	0	2	6	0	0
D	0	0	0	17	17	32	19	16	13	28	24	21	0	1	14	0	4	0	0	1	0	0
E	0	0	0	8	12	9	7	6	5	8	21	7	0	0	4	0	2	0	3	0	0	0

## Sheet: 2018
Cluster Day	147	154	161	168	175	182	189	196	203	210	217	224	231	238	245	252	259	266	273	280	287	294
A	0	0	0	18	20	39	31	16	15	18	8	7	6	6	5	6	7	10	5	6	4	5
B	0	0	0	43	13	25	28	31	15	20	6	19	5	11	5	10	5	11	5	9	5	0
C	0	0	0	17	33	15	19	11	22	8	23	7	11	7	9	6	9	6	8	6	9	0
D	0	0	0	44	9	43	22	53	13	36	6	16	4	16	4	16	4	18	7	11	2	0
E	0	0	0	6	9	5	10	8	10	6	5	4	6	4	5	4	5	5	5	3	5	0
