# Supplementary material for: A quantitative comparison of West Nile virus incidence from 2013 to 2018 in Emilia-Romagna, Italy
Source: PLoS Negl Trop Dis. 2020 Jan 2;14(1):e0007953. doi: 10.1371/journal.pntd.0007953 (PMC6939904; doi:10.1371/journal.pntd.0007953)
Supplement: S3 Table — (XLSX) [file pntd.0007953.s004.xlsx]

## Sheet: 2013
Cluster Day	147	154	161	168	175	182	189	196	203	210	217	224	231	238	245	252	259	266	273	280	287	294
A	0	0	0	0	0	0	0	1	0	1	0	3	0	2	0	0	0	0	0	0	0	0
B	0	0	0	0	0	0	0	1	1	5	7	0	3	0	0	1	0	0	0	0	0	0
C	0	0	0	0	0	1	0	4	12	4	7	2	2	0	1	1	0	0	0	0	0	0
D	0	0	0	0	0	0	0	0	2	3	8	9	4	3	1	0	0	1	0	0	0	0
E	0	0	0	0	0	0	0	0	1	0	0	0	1	0	0	0	0	0	0	0	0	0

## Sheet: 2014
Cluster Day	147	154	161	168	175	182	189	196	203	210	217	224	231	238	245	252	259	266	273	280	287	294
A	0	0	0	0	0	1	0	1	0	1	1	2	3	2	3	1	0	0	0	0	0	0
B	0	0	0	0	0	0	0	0	2	2	2	0	6	7	3	2	0	0	0	0	0	0
C	0	0	0	0	0	0	0	0	2	1	7	3	2	1	1	0	0	0	0	0	0	0
D	0	0	0	0	0	0	0	0	0	0	3	0	3	2	13	3	1	0	0	0	0	0
E	0	0	0	0	0	0	1	0	0	0	0	0	0	0	1	1	0	0	0	0	0	0

## Sheet: 2015
Cluster Day	147	154	161	168	175	182	189	196	203	210	217	224	231	238	245	252	259	266	273	280	287	294
A	0	0	0	0	0	0	0	0	0	2	2	3	0	0	0	2	0	2	0	0	0	0
B	0	0	0	0	0	0	0	1	6	6	5	7	3	2	1	1	0	0	0	0	0	0
C	0	0	0	0	0	0	0	0	1	0	4	3	0	0	2	1	0	0	0	0	0	0
D	0	0	0	0	0	0	0	0	0	0	0	0	1	1	0	1	0	2	0	0	0	0
E	0	0	0	0	0	0	0	0	0	0	0	0	0	0	0	0	0	0	0	0	0	0

## Sheet: 2016
Cluster Day	147	154	161	168	175	182	189	196	203	210	217	224	231	238	245	252	259	266	273	280	287	294
A	0	0	0	0	0	0	0	0	0	1	0	0	1	1	0	0	0	0	0	0	0	0
B	0	0	0	0	0	0	0	0	0	0	8	0	4	0	6	0	0	0	2	0	0	0
C	0	0	0	0	0	0	0	3	1	4	3	1	0	8	2	1	0	3	1	0	0	0
D	0	0	0	0	0	0	0	0	0	0	2	5	4	5	2	0	2	1	1	0	0	0
E	0	0	0	0	0	0	0	1	0	1	2	3	0	2	0	0	1	0	2	0	0	0

## Sheet: 2017
Cluster Day	147	154	161	168	175	182	189	196	203	210	217	224	231	238	245	252	259	266	273	280	287	294
A	0	0	0	0	0	0	0	0	0	0	0	1	0	0	0	0	0	0	0	0	0	0
B	0	0	0	0	0	0	1	0	3	2	3	4	0	0	0	0	0	0	0	0	0	0
C	0	0	0	0	0	0	1	2	0	3	2	10	0	1	0	1	0	0	0	0	0	0
D	0	0	0	0	0	0	0	1	0	1	1	1	0	1	1	0	0	0	0	0	0	0
E	0	0	0	0	0	0	0	1	0	0	0	0	0	0	1	0	0	0	0	0	0	0

## Sheet: 2018
Cluster Day	147	154	161	168	175	182	189	196	203	210	217	224	231	238	245	252	259	266	273	280	287	294
A	0	0	0	0	0	0	0	1	1	0	2	1	0	0	0	0	0	1	0	1	0	0
B	0	0	0	1	0	0	2	4	8	7	1	4	0	3	0	0	0	0	0	0	0	0
C	0	0	0	0	1	3	5	5	14	3	8	1	2	2	0	1	0	0	0	0	0	0
D	0	0	0	0	2	0	5	13	7	10	3	6	0	2	0	1	0	0	0	0	0	0
E	0	0	0	0	0	0	1	0	4	2	2	1	0	0	0	0	0	0	0	0	0	0
